# Supplementary material for: CD121b-positive neutrophils predict immunosuppression in septic shock
Source: Front Immunol. 2025 Mar 31;16:1565797. doi: 10.3389/fimmu.2025.1565797 (PMC11994419; doi:10.3389/fimmu.2025.1565797)
Supplement: Supplementary Table 2 — Key resources table. [file Table2.xlsx]

## Sheet: sample information
HD number	Gender	Age	Diagnose		Patient number	Gender	Age	APACHEⅡ	SOFA	ICU LOS(day)	Outcome	Diagnose		Patient number	Gender	Age	Source of infection	Lac(mmol/L)	APACHEⅡ	SOFA	ICU LOS(day)	Secondary infections	Outcome	Diagnose		Patient number	Gender	Age	Source of infection	Lac(mmol/L)	APACHEⅡ	SOFA	ICU LOS(day)	Secondary infections	Outcome	Diagnose
HD 1	M	40	Healthy donor		Patient 1	M	73	12	0	3	Survivor	non-sepsis (ICU)		Patient 38	M	69	pulmonary	1.7	24	10	11	NO	survivor	Septic non-shock (ICU)		Patient 70	M	78	intra-abdominal	3.2	18	4	7	NO	Survivor	Septic shock (ICU)
HD 2	F	31	Healthy donor		Patient 2	M	66	10	4	46	Survivor	non-sepsis (ICU)		Patient 39	F	83	pulmonary	0.65	7	6	8	NO	survivor	Septic non-shock (ICU)		Patient 71	M	46	intra-abdominal	2.34	13	2	2	NO	Survivor	Septic shock (ICU)
HD 3	F	32	Healthy donor		Patient 3	F	80	8	0	2	Survivor	non-sepsis (ICU)		Patient 40	M	87	pulmonary	1.3	15	6	4	NO	survivor	Septic non-shock (ICU)		Patient 72	M	81	intra-abdominal	2.94	18	6	4	NO	Survivor	Septic shock (ICU)
HD 4	F	29	Healthy donor		Patient 4	M	39	7	4	5	Survivor	non-sepsis (ICU)		Patient 41	M	84	pulmonary	1.5	12	7	22	NO	survivor	Septic non-shock (ICU)		Patient 73	M	74	pulmonary	3.3	18	9	12	NO	survivor	Septic shock (ICU)
HD 5	F	58	Healthy donor		Patient 5	F	72	23	0	1	Survivor	non-sepsis (ICU)		Patient 42	F	74	pulmonary	1.97	32	7	8	NO	survivor	Septic non-shock (ICU)		Patient 74	M	46	pulmonary	3.9	21	6	18	NO	Survivor	Septic shock (ICU)
HD 6	M	36	Healthy donor		Patient 6	M	72	12	0	5	Survivor	non-sepsis (ICU)		Patient 43	M	65	pulmonary	/	22	14	7	NO	survivor	Septic non-shock (ICU)		Patient 75	F	63	Skin and Soft Tissue	/	11	6	14	YES	Survivor	Septic shock (ICU)
HD 7	M	59	Healthy donor		Patient 7	F	59	20	0	1	Survivor	non-sepsis (ICU)		Patient 44	F	75	Urinary Tract	2.52	14	4	4	NO	survivor	Septic non-shock (ICU)		Patient 76	M	86	intra-abdominal	5.39	30	16	34	YES	Survivor	Septic shock (ICU)
HD 8	M	31	Healthy donor		Patient 8	M	68	18	0	1	Survivor	non-sepsis (ICU)		Patient 45	M	67	pulmonary	1.5	7	6	8	NO	survivor	Septic non-shock (ICU)		Patient 77	M	60	intra-abdominal	2.56	19	5	4	NO	Survivor	Septic shock (ICU)
HD 9	M	59	Healthy donor		Patient 9	F	75	10	0	2	Survivor	non-sepsis (ICU)		Patient 46	M	80	intra-abdominal	/	10	4	3	NO	survivor	Septic non-shock (ICU)		Patient 78	F	67	intra-abdominal	20	41	14	24	YES	non-survivor	Septic shock (ICU)
HD 10	M	64	Healthy donor		Patient 10	F	85	12	0	1	Survivor	non-sepsis (ICU)		Patient 47	M	58	intra-abdominal	3.17	7	4	1	NO	survivor	Septic non-shock (ICU)		Patient 79	M	71	pulmonary	2	14	6	26	YES	non-Survivor	Septic shock (ICU)
HD 11	M	49	Healthy donor		Patient 11	F	35	9	4	9	Survivor	non-sepsis (ICU)		Patient 48	M	52	pulmonary	/	15	6	4	NO	survivor	Septic non-shock (ICU)		Patient 80	M	67	pulmonary	2.7	16	4	17	YES	non-survivor	Septic shock (ICU)
HD 12	F	67	Healthy donor		Patient 12	M	52	8	0	1	Survivor	non-sepsis (ICU)		Patient 49	M	62	pulmonary	1.28	8	3	7	NO	survivor	Septic non-shock (ICU)		Patient 81	M	77	intra-abdominal	9.9	46	16	2	NO	non-survivor	Septic shock (ICU)
HD 13	M	57	Healthy donor		Patient 13	M	67	24	10	15	Survivor	non-sepsis (ICU)		Patient 50	M	65	pulmonary	3.83	13	8	3	NO	survivor	Septic non-shock (ICU)		Patient 82	M	60	pulmonary	3.5	24	5	13	YES	non-survivor	Septic shock (ICU)
HD 14	M	75	Healthy donor		Patient 14	M	58	9	0	2	Survivor	non-sepsis (ICU)		Patient 51	F	77	pulmonary	1.15	14	8	9	NO	survivor	Septic non-shock (ICU)		Patient 83	M	49	pulmonary	4.7	12	3	5	NO	non-survivor	Septic shock (ICU)
HD 15	M	62	Healthy donor		Patient 15	F	60	21	5	6	non-Survivor	non-sepsis (ICU)		Patient 52	M	46	pulmonary	0.64	11	6	5	NO	survivor	Septic non-shock (ICU)		Patient 84	M	74	pulmonary	3.07	28	6	6	NO	non-survivor	Septic shock (ICU)
HD 16	F	71	Healthy donor		Patient 16	F	59	20	6	2	non-Survivor	non-sepsis (ICU)		Patient 53	M	43	pulmonary	2.25	9	4	15	NO	survivor	Septic non-shock (ICU)		Patient 85	M	67	pulmonary	3.4	25	8	3	NO	non-survivor	Septic shock (ICU)
HD 17	F	58	Healthy donor		Patient 17	F	47	7	0	2	Survivor	non-sepsis (ICU)		Patient 54	M	58	pulmonary	1.54	11	5	15	NO	survivor	Septic non-shock (ICU)		Patient 86	M	63	pulmonary	6.5	26	8	1	NO	non-survivor	Septic shock (ICU)
HD 18	M	55	Healthy donor		Patient 18	M	47	22	8	6	non-Survivor	non-sepsis (ICU)		Patient 55	F	53	intra-abdominal	2.39	12	4	3	NO	survivor	Septic non-shock (ICU)		Patient 87	M	56	pulmonary	2.2	16	4	1	NO	non-survivor	Septic shock (ICU)
HD 19	F	33	Healthy donor		Patient 19	F	53	14	0	3	Survivor	non-sepsis (ICU)		Patient 56	F	49	pulmonary	0.73	12	4	19	NO	survivor	Septic non-shock (ICU)		Patient 88	M	76	pulmonary	3.4	21	5	19	YES	non-survivor	Septic shock (ICU)
HD 20	M	42	Healthy donor		Patient 20	F	52	20	7	2	Survivor	non-sepsis (ICU)		Patient 57	F	77	pulmonary	1.15	16	4	9	NO	survivor	Septic non-shock (ICU)		Patient 89	F	67	pulmonary	6.65	18	4	58	YES	non-survivor	Septic shock (ICU)
HD 21	M	43	Healthy donor		Patient 21	M	75	12	0	1	Survivor	non-sepsis (ICU)		Patient 58	F	67	pulmonary	1.6	16	11	31	NO	survivor	Septic non-shock (ICU)		Patient 90	M	75	pulmonary	2.2	16	2	5	NO	survivor	Septic shock (ICU)
HD 22	M	32	Healthy donor		Patient 22	M	58	10	3	6	Survivor	non-sepsis (ICU)		Patient 59	M	72	pulmonary	3.14	15	4	13	NO	survivor	Septic non-shock (ICU)		Patient 91	M	64	pulmonary	2.89	18	2	13	YES	non-survivor	Septic shock (ICU)
HD 23	F	68	Healthy donor		Patient 23	F	45	6	0	6	Survivor	non-sepsis (ICU)		Patient 60	M	73	pulmonary	3.6	18	5	4	NO	non-survivor	Septic non-shock (ICU)		Patient 92	F	64	blood	6.73	26	12	16	NO	non-survivor	Septic shock (ICU)
HD 24	M	50	Healthy donor		Patient 24	M	84	15	3	2	non-Survivor	non-sepsis (ICU)		Patient 61	F	59	pulmonary	3.16	25	6	7	NO	non-survivor	Septic non-shock (ICU)		Patient 93	M	70	intra-abdominal	2.04	26	10	10	YES	Survivor	Septic shock (ICU)
HD 25	F	42	Healthy donor		Patient 25	M	75	12	3	2	Survivor	non-sepsis (ICU)		Patient 62	M	68	pulmonary	2.98	16	6	13	NO	non-survivor	Septic non-shock (ICU)		Patient 94	M	74	pulmonary	9.27	22	7	10	YES	non-survivor	Septic shock (ICU)
HD 26	M	42	Healthy donor		Patient 26	F	64	10	0	2	Survivor	non-sepsis (ICU)		Patient 63	M	63	pulmonary	2.5	13	4	12	NO	non-survivor	Septic non-shock (ICU)		Patient 95	M	75	Urinary Tract	4	19	6	12	NO	survivor	Septic shock (ICU)
HD 27	F	37	Healthy donor		Patient 27	M	73	11	0	2	Survivor	non-sepsis (ICU)		Patient 64	M	61	pulmonary	/	11	8	7	NO	survivor	Septic non-shock (ICU)		Patient 96	M	52	Urinary Tract	6.59	15	4	4	NO	Survivor	Septic shock (ICU)
HD 28	F	35	Healthy donor		Patient 28	M	56	5	1	1	Survivor	non-sepsis (ICU)		Patient 65	F	82	pulmonary	5.47	19	8	8	NO	non-survivor	Septic non-shock (ICU)		Patient 97	M	66	pulmonary	3.07	21	9	13	NO	non-survivor	Septic shock (ICU)
HD 29	M	44	Healthy donor		Patient 29	M	86	12	0	2	Survivor	non-sepsis (ICU)		Patient 66	M	71	pulmonary	1.56	24	7	10	NO	survivor	Septic non-shock (ICU)		Patient 98	F	54	pulmonary	2.8	13	4	8	NO	non-survivor	Septic shock (ICU)
HD 30	F	43	Healthy donor		Patient 30	F	81	12	0	1	Survivor	non-sepsis (ICU)		Patient 67	F	80	pulmonary	3.65	28	9	11	NO	non-survivor	Septic non-shock (ICU)		Patient 99	F	86	pulmonary	5.7	25	13	2	NO	non-survivor	Septic shock (ICU)
HD 31	M	41	Healthy donor		Patient 31	F	56	12	3	3	Survivor	non-sepsis (ICU)		Patient 68	M	64	pulmonary	/	22	4	13	NO	survivor	Septic non-shock (ICU)		Patient 100	M	71	pulmonary	3.09	22	4	1	NO	non-survivor	Septic shock (ICU)
HD 32	M	49	Healthy donor		Patient 32	M	27	5	0	2	Survivor	non-sepsis (ICU)		Patient 69	M	74	pulmonary	1.34	19	6	21	NO	survivor	Septic non-shock (ICU)		Patient 101	M	74	intra-abdominal	2.56	14	2	15	NO	Survivor	Septic shock (ICU)
HD 33	F	67	Healthy donor		Patient 33	F	80	12	0	1	Survivor	non-sepsis (ICU)		Patient 191	M	57	pulmonary	4.8	23	12	43	NO	non-survivor	Septic non-shock (ICU)		Patient 102	F	57	liver	1.88	18	4	9	NO	Survivor	Septic shock (ICU)
HD 34	M	40	Healthy donor		Patient 34	F	29	5	0	1	Survivor	non-sepsis (ICU)		Patient 192	M	50	intra-abdominal	1.2	16	10	22	NO	non-survivor	Septic non-shock (ICU)		Patient 103	M	55	biliary tract	2.73	14	3	5	NO	Survivor	Septic shock (ICU)
HD 35	F	31	Healthy donor		Patient 35	M	59	8	0	2	Survivor	non-sepsis (ICU)		Patient 193	M	78	pulmonary	2	19	5	11	NO	survivor	Septic non-shock (ICU)		Patient 104	F	48	intestinal	1.82	18	4	4	NO	Survivor	Septic shock (ICU)
HD 36	F	32	Healthy donor		Patient 36	M	55	8	0	1	Survivor	non-sepsis (ICU)		Patient 194	F	60	pulmonary	4.1	22	8	20	NO	non-survivor	Septic non-shock (ICU)		Patient 105	F	67	intra-abdominal	2.2	15	4	2	NO	Survivor	Septic shock (ICU)
HD 37	F	29	Healthy donor		Patient 37	M	75	18	0	1	Survivor	non-sepsis (ICU)		Patient 195	F	77	pulmonary	/	17	10	39	NO	survivor	Septic non-shock (ICU)		Patient 106	M	77	Urinary Tract	6.2	21	5	7	NO	Survivor	Septic shock (ICU)
HD 38	F	58	Healthy donor											Patient 196	M	74	pulmonary	4	32	20	20	NO	non-survivor	Septic non-shock (ICU)		Patient 107	M	50	pulmonary	3.1	17	3	21	NO	Survivor	Septic shock (ICU)
HD 39	M	36	Healthy donor											Patient 197	M	66	pulmonary	1.1	27	4	24	NO	survivor	Septic non-shock (ICU)		Patient 108	M	78	intra-abdominal	11.56	28	14	1	NO	non-survivor	Septic shock (ICU)
HD 40	M	59	Healthy donor											Patient 198	M	54	pulmonary	2.5	28	8	19	NO	survivor	Septic non-shock (ICU)		Patient 109	M	76	mediastinal	2.2	18	3	15	NO	Survivor	Septic shock (ICU)
HD 41	M	31	Healthy donor											Patient 199	M	26	pulmonary	2.2	24	10	36	NO	non-survivor	Septic non-shock (ICU)		Patient 110	M	46	intra-abdominal	3.7	19	4	2	NO	Survivor	Septic shock (ICU)
HD 42	M	59	Healthy donor											Patient 200	F	41	pulmonary	/	18	4	32	NO	non-survivor	Septic non-shock (ICU)		Patient 111	M	81	intra-abdominal	3.2	16	2	4	NO	Survivor	Septic shock (ICU)
HD 43	M	64	Healthy donor											Patient 201	M	47	pulmonary	1.4	16	8	40	NO	non-survivor	Septic non-shock (ICU)		Patient 112	M	65	intra-abdominal	10.2	24	12	1	NO	non-survivor	Septic shock (ICU)
HD 44	M	29	Healthy donor											Patient 202	M	82	intra-abdominal	1.2	16	10	22	NO	non-survivor	Septic non-shock (ICU)		Patient 113	M	78	intra-abdominal	3.2	18	4	7	NO	Survivor	Septic shock (ICU)
HD 45	M	31	Healthy donor											Patient 203	M	36	pulmonary	2	19	5	11	NO	survivor	Septic non-shock (ICU)		Patient 114	M	73	pulmonary	3.9	27	5	10	YES	Survivor	Septic shock (ICU)
HD 46	F	39	Healthy donor											Patient 204	F	61	Skin and Soft Tissue	/	4	2	4	NO	survivor	Septic non-shock (ICU)		Patient 115	F	22	pulmonary	/	20	9	15	YES	non-survivor	Septic shock (ICU)
HD 47	F	37	Healthy donor																							Patient 116	M	71	intra-abdominal	5.58	21	10	10	YES	Survivor	Septic shock (ICU)
HD 48	M	40	Healthy donor																							Patient 117	M	86	intra-abdominal	/	21	6	34	YES	non-survivor	Septic shock (ICU)
HD 49	M	65	Healthy donor																							Patient 118	M	60	Skin and Soft Tissue	4	36	9	14	NO	non-survivor	Septic shock (ICU)
HD 50	F	60	Healthy donor																							Patient 119	F	63	blood	4.79	28	7	26	NO	Survivor	Septic shock (ICU)
HD 51	F	51	Healthy donor																							Patient 120	F	84	intestinal	14.82	26	11	15	NO	non-survivor	Septic shock (ICU)
HD 52	M	67	Healthy donor																							Patient 121	F	41	mediastinal	2.55	18	4	10	NO	Survivor	Septic shock (ICU)
HD 53	F	66	Healthy donor																							Patient 122	F	72	intra-abdominal	3.5	19	3	6	NO	Survivor	Septic shock (ICU)
HD 54	M	18	Healthy donor																							Patient 123	F	71	pulmonary	4.35	23	6	7	NO	Survivor	Septic shock (ICU)
HD 55	M	52	Healthy donor																							Patient 124	M	76	mediastinal	3.9	19	4	29	NO	Survivor	Septic shock (ICU)
HD 56	M	24	Healthy donor																							Patient 125	M	65	intra-abdominal	11.6	25	11	2	NO	non-survivor	Septic shock (ICU)
HD 57	M	57	Healthy donor																							Patient 126	M	81	intra-abdominal	7.5	21	6	4	NO	non-survivor	Septic shock (ICU)
HD 58	M	50	Healthy donor																							Patient 127	M	86	intra-abdominal	3.9	22	5	15	NO	non-survivor	Septic shock (ICU)
HD 59	M	62	Healthy donor																							Patient 128	F	62	blood	3.7	25	6	25	NO	Survivor	Septic shock (ICU)
HD 60	F	60	Healthy donor																							Patient 129	F	62	intra-abdominal	/	15	6	2	NO	Survivor	Septic shock (ICU)
HD 61	F	65	Healthy donor																							Patient 130	M	46	biliary tract	6.36	14	6	3	NO	Survivor	Septic shock (ICU)
HD 62	M	74	Healthy donor																							Patient 131	F	58	pulmonary	2.51	18	14	52	YES	Survivor	Septic shock (ICU)
HD 63	M	66	Healthy donor																							Patient 132	M	70	mediastinal	/	19	4	60	YES	Survivor	Septic shock (ICU)
HD 64	M	54	Healthy donor																							Patient 133	M	43	pulmonary	2.64	12	4	14	YES	non-survivor	Septic shock (ICU)
HD 65	M	54	Healthy donor																							Patient 134	M	75	blood	2.13	24	6	8	NO	Survivor	Septic shock (ICU)
HD 66	M	26	Healthy donor																							Patient 135	M	64	pulmonary	2.99	29	6	13	NO	non-survivor	Septic shock (ICU)
HD 67	F	41	Healthy donor																							Patient 136	F	72	intra-abdominal	2.36	21	11	9	NO	Survivor	Septic shock (ICU)
HD 68	M	47	Healthy donor																							Patient 137	M	69	pulmonary	/	25	13	6	NO	non-survivor	Septic shock (ICU)
HD 69	M	57	Healthy donor																							Patient 138	M	67	pulmonary	2.57	19	6	6	NO	Survivor	Septic shock (ICU)
HD 70	M	36	Healthy donor																							Patient 139	F	60	Urinary Tract	4.05	14	6	6	NO	Survivor	Septic shock (ICU)
HD 71	F	61	Healthy donor																							Patient 140	F	58	blood	3.43	23	9	20	YES	Survivor	Septic shock (ICU)
HD 72	M	50	Healthy donor																							Patient 141	F	67	Urinary Tract	2.2	17	6	6	NO	Survivor	Septic shock (ICU)
HD 73	M	73	Healthy donor																							Patient 142	M	71	pulmonary	5.88	32	13	12	YES	non-survivor	Septic shock (ICU)
HD 74	M	57	Healthy donor																							Patient 143	M	86	biliary tract	/	17	8	4	NO	Survivor	Septic shock (ICU)
HD 75	F	49	Healthy donor																							Patient 144	M	55	pulmonary	1.67	12	5	15	NO	Survivor	Septic shock (ICU)
HD 76	M	77	Healthy donor																							Patient 145	M	46	biliary tract	6.1	14	10	3	NO	Survivor	Septic shock (ICU)
HD 77	M	60	Healthy donor																							Patient 146	F	67	pulmonary	7.77	26	7	29	YES	non-survivor	Septic shock (ICU)
HD 78	M	50	Healthy donor																							Patient 147	M	62	mediastinal	/	13	4	3	NO	Survivor	Septic shock (ICU)
HD 79	M	39	Healthy donor																							Patient 148	F	79	intestinal	4.12	28	12	10	YES	Survivor	Septic shock (ICU)
HD 80	M	67	Healthy donor																							Patient 149	M	61	pulmonary	2.73	30	14	5	NO	non-survivor	Septic shock (ICU)
HD 81	M	35	Healthy donor																							Patient 150	M	84	intra-abdominal	2.19	19	6	3	NO	Survivor	Septic shock (ICU)
HD 82	F	73	Healthy donor																							Patient 151	F	53	pulmonary	/	13	5	10	NO	Survivor	Septic shock (ICU)
HD 83	F	64	Healthy donor																							Patient 152	F	75	Urinary Tract	2.81	33	12	9	NO	Survivor	Septic shock (ICU)
HD 84	M	54	Healthy donor																							Patient 153	M	62	Urinary Tract	2.15	21	10	5	NO	Survivor	Septic shock (ICU)
HD 85	M	56	Healthy donor																							Patient 154	M	58	blood	5.88	19	6	5	NO	non-survivor	Septic shock (ICU)
HD 86	F	76	Healthy donor																							Patient 155	M	81	pulmonary	6.1	25	8	10	NO	Survivor	Septic shock (ICU)
HD 87	M	68	Healthy donor																							Patient 156	F	84	pulmonary	7.8	34	12	1	NO	non-survivor	Septic shock (ICU)
HD 88	M	39	Healthy donor																							Patient 157	M	58	intra-abdominal	/	23	9	11	YES	Survivor	Septic shock (ICU)
HD 89	M	56	Healthy donor																							Patient 158	F	69	Skin and Soft Tissue	5.6	28	4	11	NO	Survivor	Septic shock (ICU)
HD 90	M	53	Healthy donor																							Patient 159	M	67	intra-abdominal	7.4	26	10	2	NO	non-survivor	Septic shock (ICU)
HD 91	F	63	Healthy donor																							Patient 160	M	75	intra-abdominal	3.5	21	3	4	NO	Survivor	Septic shock (ICU)
HD 92	M	65	Healthy donor																							Patient 161	F	75	intra-abdominal	7.5	27	9	21	YES	non-survivor	Septic shock (ICU)
HD 93	M	61	Healthy donor																							Patient 162	F	74	mediastinal	5	36	12	38	YES	Survivor	Septic shock (ICU)
HD 94	M	36	Healthy donor																							Patient 163	M	87	intra-abdominal	3.7	30	11	6	YES	non-survivor	Septic shock (ICU)
HD 95	M	28	Healthy donor																							Patient 164	F	73	pulmonary	2.4	17	8	18	YES	non-survivor	Septic shock (ICU)
HD 96	M	38	Healthy donor																							Patient 165	F	63	pulmonary	/	25	6	37	YES	non-survivor	Septic shock (ICU)
HD 97	F	49	Healthy donor																							Patient 166	M	68	pulmonary	3.4	17	4	14	NO	non-survivor	Septic shock (ICU)
HD 98	F	52	Healthy donor																							Patient 167	M	56	pulmonary	2.7	21	6	4	NO	non-survivor	Septic shock (ICU)
HD 99	M	69	Healthy donor																							Patient 168	F	66	pulmonary	2.2	16	4	36	NO	Survivor	Septic shock (ICU)
HD 100	M	58	Healthy donor																							Patient 169	M	74	pulmonary	/	21	5	19	YES	non-survivor	Septic shock (ICU)
HD 101	F	56	Healthy donor																							Patient 170	M	53	pulmonary	2.1	12	2	10	NO	non-survivor	Septic shock (ICU)
HD 102	M	38	Healthy donor																							Patient 171	M	66	intra-abdominal	2.01	18	5	4	NO	Survivor	Septic shock (ICU)
HD 103	M	67	Healthy donor																							Patient 172	M	54	Urinary Tract	2.77	29	10	9	NO	Survivor	Septic shock (ICU)
HD 104	M	64	Healthy donor																							Patient 173	M	80	pulmonary	1.8	15	5	20	NO	non-survivor	Septic shock (ICU)
HD 105	F	62	Healthy donor																							Patient 174	M	44	mediastinal	3.3	13	5	9	NO	Survivor	Septic shock (ICU)
HD 106	M	37	Healthy donor																							Patient 175	M	69	pulmonary	2.3	10	3	22	YES	Survivor	Septic shock (ICU)
HD 107	M	46	Healthy donor																							Patient 176	F	84	intra-abdominal	11.6	33	17	6	NO	non-survivor	Septic shock (ICU)
HD 108	M	63	Healthy donor																							Patient 177	M	72	intra-abdominal	2.2	42	13	2	NO	non-survivor	Septic shock (ICU)
HD 109	M	65	Healthy donor																							Patient 178	M	41	mediastinal	3.1	9	7	19	YES	Survivor	Septic shock (ICU)
HD 110	F	61	Healthy donor																							Patient 179	M	67	pulmonary	/	26	4	23	YES	Survivor	Septic shock (ICU)
HD 111	F	46	Healthy donor																							Patient 180	F	44	Urinary Tract	5.3	15	4	8	NO	Survivor	Septic shock (ICU)
HD 112	M	57	Healthy donor																							Patient 181	M	60	intra-abdominal	16	22	6	18	NO	non-survivor	Septic shock (ICU)
HD 113	M	52	Healthy donor																							Patient 182	M	72	intra-abdominal	3.6	12	4	6	NO	non-survivor	Septic shock (ICU)
																										Patient 183	M	86	intra-abdominal	2.6	14	4	7	NO	Survivor	Septic shock (ICU)
																										Patient 184	M	78	pulmonary	3.6	32	7	5	NO	non-survivor	Septic shock (ICU)
																										Patient 185	M	62	intra-abdominal	2	28	6	28	YES	non-survivor	Septic shock (ICU)
																										Patient 186	F	73	intra-abdominal	5.2	27	10	14	YES	non-survivor	Septic shock (ICU)
																										Patient 187	F	71	pulmonary	3.9	21	5	13	NO	Survivor	Septic shock (ICU)
																										Patient 188	M	71	intra-abdominal	6.3	22	8	11	NO	non-survivor	Septic shock (ICU)
																										Patient 189	M	40	intra-abdominal	/	24	8	30	YES	Survivor	Septic shock (ICU)
																										Patient 190	M	71	Skin and Soft Tissue	8.6	31	9	6	NO	non-survivor	Septic shock (ICU)
																										Patient 205	M	68	intra-abdominal	1.4	27	4	7	NO	Survivor	Septic shock (ICU)
																										Patient 206	M	50	pulmonary	3.1	17	3	21	NO	Survivor	Septic shock (ICU)
																										Patient 207	M	48	pulmonary	7.94	22	8	22	YES	non-survivor	Septic shock (ICU)
																										Patient 208	M	46	pulmonary	1.9	27	12	12	NO	non-survivor	Septic shock (ICU)
																										Patient 209	M	77	pulmonary	1.2	23	16	13	NO	non-survivor	Septic shock (ICU)
																										Patient 210	F	82	intra-abdominal	1.1	22	6	13	YES	non-survivor	Septic shock (ICU)

## Sheet: Figure 1
A-D					F		G (CD66b+ CD10- % of neutrophils)				H	I						J	K
HD	ICU-Ad	ICU-Survivor	Recovery	ICU-Non-survivor	HD	Septic shock	HD 21	0.16	Patient 109	98.45	Patient 119			CD10- % of neutrophils	CD10- Neutrophils Number ( x109/L )	CRP (mg/L)	PCT (mg/L)	Patient 120			CD10- % of neutrophils	CD10- Neutrophils Number ( x109/L )	CRP (mg/L)	PCT (mg/L)
HD 18	Patient 106	Patient 106	Patient 107	Patient 108	HD 21	Patient 109	HD 22	1.37	Patient 110	93.04		Patient 119	Day 1	67.2	8.2992	233.8	60.13		Patient 120	Day 1	57.1	14.2464	27.8	1.27
HD 19							HD 23	1.72	Patient 111	89.06			Day 2	46.2	10.3719	239.5	68.42			Day 2	46.3	10.1258	74.7	3.53
HD 20							HD 24	1.85	Patient 112	94.63			Day 3			203.6	52.03			Day 3			83.3	1.5
							HD 25	3.06	Patient 113	96.4			Day 4			207.1	43.45			Day 4	72	10.5984	67.8	0.8
							HD 26	2.07	Patient 114	95.71			Day 5	26.9	1.99329	27.5	18.64			Day 5			40.9	0.52
							HD 27	3.46	Patient 115	92.67			Day 6			17.9	7.96			Day 6			27	0.34
							HD 28	3.03	Patient 116	96.88			Day 7			11.3				Day 7	75.4	11.589	16.3
							HD 29	0.8	Patient 117	85.87			Day 8	21.8	2.02304	36.7	1.72			Day 8			19.5	0.26
							HD 30	2.34	Patient 118	86.85			Day 9			47	1.14			Day 9	80.3	9.30677	76
													Day 10	15.6	1.45392	48.3				Day 10			122.7
													Day 11			41.7				Day 11	84	18.3876	133.9
													Day 12	2.42	0.2057	33.2			Patient 125	Day 1	36.1	2.59198	241.6	34.44
												Patient 121	Day 1	70.4	11.7075	98.4	0.34			Day 2	45	7.092	265.8	46.7
													Day 2	58.3	6.58207	94.1	0.71		Patient 126	Day 1	32.8	2.20744	21.5	1.24
													Day 3	57.4	10.1254					Day 2	40.3	4.13881	206.7	2.11
													Day 4	75.6	15.4678	212	0.48			Day 3	56.7	4.44528	230.7	2.34
													Day 5	27	2.7972	146.1	0.4			Day 4	66		129.2	2.21
													Day 6	36.9	5.55345	91.6	0.29		Patient 127	Day 1	97.24	4.03546	124.2
													Day 7	33.7	2.63534	92.8	0.4			Day 2	94.9	7.15546	197.8	53.17
													Day 8	37	2.7602	57.2	0.34			Day 3	85.9	8.55564	191.1
													Day 9	7.5	0.813	39.3				Day 4	85.5	5.9337	178.9	29.99
													Day 10	11.6	1.08808	19.4	0.18			Day 5	84.3	3.10224	156.3	18.2
													Day 11	11.2	0.82992	10.5				Day 6	71.2	2.01496	155.1
												Patient 122	Day 1	98.13	11.0004	120.1	13.79			Day 7	93.86	2.11185
													Day 2	93.19	16.8115	276.2	6.44			Day 8	93.35	1.26956	120.1	23
													Day 3	48.8	7.91048	243.7	3.57			Day 9	91.59	7.28141	150.1
													Day 4	26.4	3.81216	167.6	1.18			Day 10			126.6	17
													Day 5	9.5	1.3794	131.1	0.78
													Day 6	9.4	1.08194	104.2	0.69
												Patient 123	Day 1	85.6	5.80368	151	0.57
													Day 2	87.1	11.924	261.4	16.85
													Day 3	30.1	2.9197	247.2	15.23
													Day 4	18	1.8558	112.9	11.79
													Day 5	10.7	0.75435	57.2	5.55
													Day 6	10.2
													Day 7	16.9	1.23539	61.9	2.23
												Patient 124	Day 1	97.33	18.4732	223.3	0.69
													Day 2	81.4	15.7997	258
													Day 3	34.9
													Day 4	17	1.7697	141.2
													Day 5	13.2	1.08636	109.6
													Day 6	13.8
													Day 7	29.1
													Day 8	17	1.0999	71.3
													Day 9	14.2	1.31208	56.8
													Day 10	7.2	0.43056	55.8	0.12
													Day 11			49.8

## Sheet: Figure 2
A		B				C-G
HD	Septic shock	HD number	Immature neutrophils % of nucleated cell	Patient number	Immature neutrophils % of nucleated cell	HD	ICU-Ad	ICU-Survivor	Recovery	ICU-Non-survivor
HD 35	Patient 134	HD 34	0	Patient 132	4	HD 18	Patient 106	Patient 106	Patient 107	Patient 108
		HD 35	0	Patient 133	0.5	HD 19
		HD 36	0	Patient 134	1	HD 20
		HD 37	0	Patient 135	1
		HD 38	0	Patient 136	0.2
		HD 39	0	Patient 137	1.5
		HD 40	0	Patient 138	0
		HD 41	0	Patient 139	0
		HD 42	0	Patient 140	2
		HD 43	0	Patient 141	0
				Patient 142	0.5
				Patient 143	1.5
				Patient 144	0
				Patient 145	1
				Patient 146	1
				Patient 147	1.5
				Patient 148	0.5
				Patient 149	2
				Patient 150	3
				Patient 151	4

## Sheet: Figure 3
A-C					D				E		F		G-H				I-J				K-L							M
HD	ICU-Ad	ICU-Survivor	Recovery	ICU-Non-survivor	HD		Patient		HD	Patient	HD	CD10-CD121b+ % of Neutrophils	Patient	Patient	ICU-admission	ICU-Discharge	Patient	Patient	ICU-admission	ICU-Discharge		PE-CD121	P7-CD10	CD16		BV510-CD62L	BV605-CD63		IL1RA (pg/mL)	IL-4 (pg/mL)	IL-10 (pg/mL)	IL-1B (pg/mL)	IL-8 (pg/mL)
HD 18	Patient 106	Patient 106	Patient 107	Patient 108	HD 44	0.026645	Patient 152	0.124137	HD46	Patient 125	HD 21	0.4	Patient 124	Patient 75	85.7	21.1	Patient 127	Patient 99	41.2	90	HD 21	168	3885	32852	HD 49	2840	2265	HD 42	157.305	0.686659	7.0576	0.211789	44.8625
HD 19					HD 45	0.019104	Patient 153	0.037944			HD 22	0.066		Patient 101	68.3	14.7		Patient 115	98.8	93.9	HD 22	155	4945	39346	HD 50	2585	721	HD 43	173.234	0.767977	7.87193	0.211789	44.1051
HD 20					HD 46	0.01541	Patient 121	0.123279			HD 23	0.074		Patient 116	76.5	17.3		Patient 127	99.5	99	HD 23	551	2772	21512	HD 51	2296	1231	HD 44	161.287	0.070603	7.0576	2.2598	38.1346
					HD 47	0.022097	Patient 122	0.035649			HD 24	0.17		Patient 121	81.9	4.46		Patient 133	86.2	77.5	HD 24	482	2781	20495	HD 52	2986	1550	HD 45	157.305	0.845409	7.32904	0	44.1051
					HD 48	0.026278	Patient 119	0.257028			HD 25	0.23		Patient 124	80.3	9.02		Patient 135	86.5	90.2	HD 25	648	2788	17133	HD 53	2952	802	HD 46	189.164	0.81287	7.60049	2.04793	54.8976
											HD 26	0.041		Patient 131	85.5	33.2		Patient 137	56.4	87.45	HD 26	164	4984	39164	HD 54	2612	1465	HD 47	203.102	0.632012	7.32904	17.867	47.4551
											HD 46	0.046									HD 27	423	4435	47270	HD 55	3226	1753	Patient 100	826.348	0.958998	8.14338	0	45.6219
																					HD 28	554	6481	39706	HD 56	3613	1163	Patient 101	1314.19	0.979517	12.577	0	80.2516
											Patient										Patient 161	1081	370	5276	Patient 165	2143	604	Patient 102	426.117	0	123.237	8.05072	58.8513
											Patient 124	80.3									Patient 162	525	745	6208	Patient 166	1992	1099	Patient 103	469.923	0.560936	12.1246	0.635515	61.2485
											Patient 116	76.5									Patient 163	967	1037	4679	Patient 167	2645	940	Patient 104	495.809	6.71164	15.1105	28.6014	222.035
											Patient 127	99.5									Patient 164	999	829	12369	Patient 168	2497	810	Patient 105	272.794	0.918387	10.8578	53.46	57.2635
											Patient 154	99.5									Patient 113	647	351	3579	Patient 169	2929	608	Patient 106	326.557	32.9145	8.0529	0	66.9151
											Patient 155	96.6									Patient 110	942	523	6881	Patient 170	1459	1171	Patient 107	1272.38	0.730114	12.1246	0	42.5968
											Patient 156	66.5									Patient 111	397	720	7574	Patient 171	2725	652	Patient 108	2502.94	0.711396	8.59579	0	59.6482
											Patient 157	90.8									Patient 112	2042	394	2670	Patient 172	2589	699	Patient 109	2572.63	0	16.0153	20.1269	63.6645
											Patient 158	98																Patient 140	324.566	0.122551	53.7463	17.0902	42.5968
											Patient 159	98.9																Patient 141	2140.54	0.904976	7.23856	0	99.462
											Patient 160	78.2																Patient 142	2783.7	0.878344	20.5394	1.90669	587.377
											Patient 125	91.1																Patient 143	2919.1	0.911673	108.578	0	404.476
																												Patient 144	2572.63	0.698996	241.044	0	319.141
																												Patient 145	2942.99	0.83887	178.973	0	48.6804
																												Patient 146	2035.01	0.931861	21.4442	0	607.752
																												Patient 147	3741.46	0.366876	26.0588	0	319.141
																												Patient 148	2112.66	0.945398	64.3327	4.09594	48.6804
																												Patient 149	1111.09	0.22074	14.0247	0	607.752

## Sheet: Figure 4
A,C-G					B			H							I			J
HD	ICU-Ad	ICU-Survivor	Recovery	ICU-Non-survivor	HD	ICU-Ad	ICU-Survivor	WBC	HD Serum	IL-1B	IL-6	Septic shock Serum	IL-1B	IL-6		IL-1B	IL-6	WBC	HD Serum	Septic shock Serum	HD Serum+WBC+LPS	IL-1B	IL-6	IL-8	TNF
HD 18	Patient 106	Patient 106	Patient 107	Patient 108	HD 31	Patient 128	Patient 128	HD 21	HD 22	1.0267	1.09873	Patient 173	0.394476	0.631058	HD 22 WBC	0.161544	0.008549	HD 21	HD 50	Patient 164	HD 50	2.04481	0.973107	0.820517	0.905904
HD 19					HD 32	Patient 129	Patient 129		HD 23	0.736118	0.88017	Patient 174	0.0894988	0.0589661	HD 23 WBC	0.309927	0.018581		HD 51	Patient 165	HD 51	0.532911	1.14125	0.885525	1.12306
HD 20					HD 33	Patient 130	Patient 130		HD 24	0.756814	1.03229	Patient 175	0.301037	0.856099	HD 24 WBC	0.408951	0.032577		HD 52	Patient 166	HD 52	0.6935	1.54825	1.33293	0.950943
						Patient 131	Patient 131		HD 25	1.07774	1.35271	Patient 176	0.701255	0.572698	HD 25 WBC	0.076415	0.001039		HD 53	Patient 167	HD 53	0.953939	0.717336	0.776256	1.20366
									HD 26	0.663427	0.676353	Patient 177	0.399983	0.199697	HD 26 WBC	0.03983	0.000735		HD 54	Patient 168	HD 54	0.774838	0.620108	1.18477	0.816453
									HD 27	1.30859	1.25339	Patient 178	0.288774	0.370073	HD 27 WBC	0.135842	0.001887				HD Serum+WBC+LPS+α-IL1R2
									HD 44	1.34538	1.12962	Patient 179	0.199991	0.215509	HD 22 WBC+LPS	1.18099	0.03125				HD 50	2.43171	1.10236	1.26103	2.58011
									HD 45	1.08524	0.576676	Patient 180	0.811133	0.422153	HD 23 WBC+LPS	0.668964	0.025916				HD 51	1.47628	2.15937	1.13651	2.47501
															HD 24 WBC+LPS	1.53687	0.057114				HD 52	1.20745	2.84936	1.83351	2.15462
															HD 25 WBC+LPS	1.7411	0.066523				HD 53	1.58224	1.56988	0.916753	2.0957
															HD 26 WBC+LPS	0.360982	0.007977				HD 54	1.60433	1.23169	1.21808	1.22896
															HD 27 WBC+LPS	1.25701	0.03775				Septic shock Serum+WBC+LPS
															HD 22 WBC+LPS+CD121b	1.10957	0.017579				Patient 164	0.463927	0.611585	0.657291	0.606019
															HD 23 WBC+LPS+CD121b	0.659754	0.016746				Patient 165	0.49379	0.257178	0.873333	0.355381
															HD 24 WBC+LPS+CD121b	1.28343	0.035403				Patient 166	0.486991	0.0138188	0.949082	0.14433
															HD 25 WBC+LPS+CD121b	1.28343	0.045437				Patient 167	0.547894	0.291353	0.107664	0.286666
															HD 26 WBC+LPS+CD121b	0.238159	0.003594				Patient 168	0.321295	0.646504	0.739491	0.627393
															HD 27 WBC+LPS+CD121b	0.795536	0.016289				Septic shock Serum+WBC+LPS+α-IL1R2
																					Patient 164	1.13443	1.25757	1.53114	1.40195
																					Patient 165	1.22431	0.841266	1.54179	1.02629
																					Patient 166	1.11108	0.0293753	2.12079	0.348064
																					Patient 167	0.758141	1.18151	0.265099	0.465687
																					Patient 168	1.23283	1.284	2.57506	1.28114

## Sheet: Figure 5
A				B				C-J	K-P
WBC	MME	WBC+G-CSF	MME	WBC	IL1R2	WBC+G-CSF	IL1R2	Septic shock		Spleen		Lung		Liver
Patient 181	0.012958	Patient 181	0.003308	Patient 181	0.029564	Patient 181	0.0647041	Patient 184		Vehicle CD121b+ % of Neutrophils	ATRA CD121b+ % of Neutrophils	Vehicle CD121b+ % of Neutrophils	ATRA CD121b+ % of Neutrophils	Vehicle CD121b+ % of Neutrophils	ATRA CD121b+ % of Neutrophils
Patient 182	0.013415	Patient 182	0.004	Patient 182	0.028956	Patient 182	0.0638133		Patient 185	18.1	8.57	43.2	15	36	17.5
Patient 183	0.009355	Patient 183	0.002489	Patient 183	0.028557	Patient 183	0.0500669		Patient 186	31.7	11.7	42.5	17.3	38.5	21.2
				DXM+WBC		WBC+G-CSF+DXM			Patient 187	23.8	12.5	44.2	14.5	47.1	16.6
				Patient 181	0.628507	Patient 181	1.31951		Patient 188	29.1	20	19.6	11.8	35.7	20.9
				Patient 182	0.438303	Patient 182	1.24833		Patient 189	35.6	20.7	44.7	17.1	39.4	20.4
				Patient 183	0.939523	Patient 183	1.25701		Patient 190	30.1	13.7	14.3	8.81	66.7	31
				L-Arg+WBC		WBC+G-CSF+L-Arg
				Patient 181	0.174343	Patient 181	0.150726
				Patient 182	0.181747	Patient 182	0.138696
				Patient 183	0.186856	Patient 183	0.115824
				ATRA+WBC		WBC+G-CSF+ATRA
				Patient 181	0.011359	Patient 181	0.0200535
				Patient 182	0.010167	Patient 182	0.0252076
				Patient 183	0.014082	Patient 183	0.0203335

## Sheet: Figure 6
A-D												E-F						G-H
HD	Blood-sCD121b (ng/mL)	Septic non-shock	Blood-sCD121b (ng/mL)	Septic shock	Blood-sCD121b (ng/mL)	HD	Urine-sCD121b (pg/mL)	Septic non-shock	Urine-sCD121b (pg/mL)	Septic shock	Urine-sCD121b (pg/mL)	HD	Blood-LCN2 (pg/mL)	Septic non-shock	Blood-LCN2 (pg/mL)	Septic shock	Blood-LCN2 (pg/mL)	HD	Blood-IL-6 (pg/mL)	Septic non-shock	Blood-IL-6 (pg/mL)	Septic shock	Blood-IL-6 (pg/mL)
HD 57	9.17705	Patient 191	13.4903	Patient 132	15.0864	HD 57	1248.39	Patient 191	144.197	Patient 169	2255.23	HD 42	52.6151	Patient 191	/	Patient 100	350.801	HD 42	0.742729	Patient 191	11.2879	Patient 100	8.43631
HD 58	8.94372	Patient 192	2.31757	Patient 133	171.978	HD 58	467.393	Patient 192	627.09	Patient 170	1528.23	HD 43	57.3581	Patient 192	986.598	Patient 101	599.31	HD 43	0	Patient 192	360.716	Patient 101	850.309
HD 59	5.05502	Patient 193	6.63297	Patient 134	23.599	HD 59	1443.06	Patient 193	1290.97	Patient 171	474.237	HD 44	40.0193	Patient 193	333.588	Patient 102	683.223	HD 44	0	Patient 193	12.8233	Patient 102	322.548
HD 60	16.7989	Patient 194	16.5052	Patient 135	80.8814	HD 60	554.085	Patient 194	195.148	Patient 172	1113.02	HD 45	41.6211	Patient 194	78.6232	Patient 103	511.095	HD 45	0.812586	Patient 194	220.988	Patient 103	95.5191
HD 61	10.8103	Patient 195	12.9583	Patient 136	17.2145	HD 61	708.459	Patient 195	77.277	Patient 173	1036.22	HD 46	39.8421	Patient 195	531.535	Patient 104	403.515	HD 46	0.789211	Patient 195	4.04927	Patient 104	850.529
HD 62	9.64369	Patient 196	5.9827	Patient 137	54.8708	HD 62	897.053	Patient 196	136.593	Patient 174	1982.23	HD 47	41.7998	Patient 196	99.0634	Patient 105	462.684	HD 47	0	Patient 196	514.701	Patient 105	835.613
HD 63	4.66615	Patient 197	7.40146	Patient 138	24.9586	HD 63	509.979	Patient 197	519.865	Patient 175	1276.52	HD 48	38.9584	Patient 197	110.897	Patient 106	553.051	HD 48	0	Patient 197	0.758992	Patient 106	134.344
HD 64	6.45496	Patient 198	22.062	Patient 139	17.451	HD 64	970.818	Patient 198	698.573	Patient 174	663.592	HD 49	60.0559	Patient 198	306.693	Patient 107	1636.38	HD 49	0	Patient 198	145.093	Patient 107	88.2804
HD 65	4.35506	Patient 199	8.22907	Patient 140	35.3037	HD 65	922.389	Patient 199	309.978	Patient 173	640.778	HD 50	38.7821	Patient 199	207.719	Patient 108	902.686	HD 50	0.859603	Patient 199	142.46	Patient 108	14.7975
HD 66	8.55485	Patient 200	6.63297	Patient 141	20.9388	HD 66	795.957	Patient 200	315.301	Patient 175	2737.37	HD 51	67.1303	Patient 200	259.358	Patient 109	579.946	HD 51	0.83605	Patient 200	88.2804	Patient 109	816.968
HD 67	6.37718	Patient 201	10.5937	Patient 142	129.415	HD 67	819.62	Patient 201	671.196	Patient 176	2482.61			Patient 201	156.081	Patient 140	172.218			Patient 201	31.6876	Patient 140	108.68
HD 68	14.3879	Patient 202	4.74129	Patient 143	30.4093	HD 68	466.691	Patient 202	830.893	Patient 177	2525.96			Patient 202	101.215	Patient 141	258.282			Patient 202	167.686	Patient 141	850.529
HD 69	5.1328	Patient 203	11.9533	Patient 144	31.0315	HD 69	710.091	Patient 203	449.142	Patient 178	1040.78			Patient 203	2782.11	Patient 142	342.194			Patient 203	0.758992	Patient 142	5.36538
HD 70	9.25482	Patient 204	10.6528	Patient 145	28.7761	HD 70	667.496	Patient 204	108.456	Patient 179	1783.75			Patient 204	52.804					Patient 204	22.2555	Patient 143	857.109
HD 71	8.24376			Patient 146	63.1469	HD 71	593.124			Patient 180	1243.82											Patient 144	347.335
HD 72	2.17739			Patient 147	21.3098	HD 72	726.317															Patient 145	818.942
HD 73	5.91054			Patient 148	27.5317	HD 73	936.587															Patient 146	19.6233
HD 74	13.4546			Patient 149	24.1097	HD 74	518.751															Patient 147	840.219
HD 75	7.31047			Patient 150	19.1321	HD 75	605.97															Patient 148	13.0427
HD 76	9.33259			Patient 151	15.7101	HD 76	628.957															Patient 149	52.3937
HD 77	10.1881			Patient 152	15.2434																	Patient 137	139.6
HD 78	7.46602			Patient 153	32.2759																	Patient 138	89.6085
HD 79	14.3879			Patient 154	119.424																	Patient 139	54.7908
HD 80	10.577			Patient 155	45.9641																	Patient 140	123.676
HD 81	8.01044			Patient 156	103.672																	Patient 141	265.434
HD 82	5.28835			Patient 157	14.8545																	Patient 142	269.385
HD 83	8.32153			Patient 158	14.5435																	Patient 143	147.998
HD 84	11.588			Patient 159	95.4284																	Patient 144	248.225
HD 85	8.39931			Patient 160	49.6973																	Patient 145	262.599
HD 86	9.17705			Patient 161	53.586																	Patient 146	60.2669
HD 87	5.59944			Patient 162	19.9099																	Patient 147	20.4593
HD 88	11.588			Patient 163	90.4509																	Patient 148	164.484
HD 89	6.06609			Patient 164	57.0081																	Patient 149	21.1008
HD 90	14.3879			Patient 165	75.5611																	Patient 150	87.1906
HD 91	9.17705			Patient 166	71.4821																	Patient 151	225.698
HD 92	5.21057			Patient 167	55.8414																	Patient 152	35.6423
HD 93	10.0326			Patient 168	24.7318																	Patient 153	113.108
HD 94	8.86595			Patient 169	104.139																	Patient 154	244.852
HD 95	9.17705			Patient 170	73.4961																	Patient 155	46.7193
HD 96	8.94372
HD 97	5.05502
HD 98	16.7989
HD 99	1.08103
HD 100	9.64369
HD 101	4.66615
HD 102	6.45496
HD 103	4.35506
HD 104	14.4186
HD 105	8.87455
HD 106	8.40127
HD 107	8.13083
HD 108	12.8636
HD 109	17.5288
HD 110	10.362
HD 111	15.6356
HD 112	7.9956
HD 113	16.7174

## Sheet: Figure S1
A					B
HD number	Neutrophils (% WBC)	Lymphocytes (% WBC)	Monocytes (% WBC)		HD number	Neutrophils number(x109/L)	Lymphocyte number(x109/L)	Monocyte number(x109/L)
HD 1	67.6	26	5.4		HD 11	3.31	1.35	0.25
HD 2	64.6	27.7	6.6		HD 12	3.93	1.64	0.21
HD 3	64.7	27.9	5.5		HD 13	4.19	2.35	0.67
HD 4	60.2	32.2	5.1		HD 14	4.43	1.62	0.43
HD 5	56.1	35.1	7		HD 15	2.62	2.27	0.34
HD 6	57.3	33.9	6.6		HD 16	6.27	2.41	0.32
HD 7	58.3	30.5	6.6		HD 17	3.3	1.63	0.41
HD 8	66.1	21.3	8.5		Patient number	Neutrophils number(x109/L)	Lymphocyte number(x109/L)	Monocyte number(x109/L)
HD 9	54.7	39.6	3.6		Patient 1	5.9	0.6	0.82
HD 10	60.7	31.9	4.4		Patient 2	4.98	0.28	0.36
Patient-Survivor	Neutrophils (% WBC)	Lymphocytes (% WBC)	Monocytes (% WBC)		Patient 3	14.3	0.79	0.26
Patient 70	94	4.6	0.9		Patient 4	10.82	0.77	0.42
Patient 71	91.1	5.7	3.2		Patient 5	8.9	0.89	0.13
Patient 72	92.5	5.4	1.7		Patient 6	10.96	0.16	0.16
Patient 73	91.6	2.3	5.9		Patient 7	4.81	0.89	0.06
Patient 74	80	5.8	14.1		Patient 8	10.25	0.43	0.54
Patient 75	91.4	5.3	3.2		Patient 9	8.31	0.84	0.43
Patient 76	91.8	5.4	2.4		Patient 10	5.57	1.07	0.52
Patient 77	97.3	1	1.2		Patient 11	11.58	0.76	0.89
Patient-Non-survivor	Neutrophils (% WBC)	Lymphocytes (% WBC)	Monocytes (% WBC)		Patient 12	7.91	0.2	0.36
Patient 78	82.1	14.3	2.7		Patient 13	16.01	0.52	0.57
Patient 79	80.9	12.1	6.9		Patient 14	9.25	0.56	0.41
Patient 80	94.8	3.9	1.2		Patient 15	2.09	0.09	0.18
Patient 81	90.6	7.7	1.5		Patient 16	7.06	0.95	0.67
Patient 82	84.7	12.8	1.7		Patient 17	9.64	0.75	0.6
Patient 83	96.2	1.9	1.9		Patient 18	8.59	0.3	0.35
Patient 84	97.2	1.1	1.5		Patient 19	8.98	0.44	0.56
Patient 85	80.7	11.4	7.6		Patient 20	13.76	0.84	1
Patient 86	98.6	0.6	0.6		Patient 21	15.18	0.41	0.72
Patient 87	92.8	4.6	2.5		Patient 22	10	0.39	0.18
					Patient 23	7.03	0.36	0.11
					Patient 24	8.4	0.73	0.82
					Patient 25	8.3	0.26	0.09
					Patient 26	4.97	1.62	0.43
					Patient 27	6.84	1.66	0.41
					Patient 28	10.62	0.54	0.82
					Patient 29	9.23	1.5	0.42
					Patient 30	7.63	0.47	0.05
					Patient 31	13.29	0.2	0.11
					Patient 32	11.21	1.01	0.28
					Patient 33	8.66	0.74	0.05
					Patient 34	8.6	0.7	0.19
					Patient 35	15.41	0.49	0.14
					Patient 36	10.88	0.72	0.38
					Patient 37	9.59	0.25	0.28
					Patient number	Neutrophils number(x109/L)	Lymphocyte number(x109/L)	Monocyte number(x109/L)
					Patient 38	13.14	1.1	0.93
					Patient 39	7.99	1	0.85
					Patient 40	3.94	1.32	0.65
					Patient 41	2.94	0.04	0.21
					Patient 42	8.2	0.23	0.18
					Patient 43	11.59	0.8	0.64
					Patient 44	20.95	0.46	0.44
					Patient 45	6.83	0.41	0.73
					Patient 46	9.11	0.68	0.42
					Patient 47	5.93	0.69	0.33
					Patient 48	6.08	0.04	0.16
					Patient 49	12.48	0.73	0.53
					Patient 50	9.91	0.63	0.63
					Patient 51	8.65	0.72	0.35
					Patient 52	8.52	0.3	0.28
					Patient 53	5.79	1.09	0.34
					Patient 54	6.85	0.39	0.11
					Patient 55	13.49	0.46	0.73
					Patient 56	12.63	0.24	0.11
					Patient 57	8.65	0.72	0.35
					Patient 58	7.97	0.2	0.37
					Patient 59	8.93	3.33	1.04
					Patient 60	11.61	0.3	0.41
					Patient 61	5.12	0.34	0.16
					Patient 62	20.35	0.46	0.18
					Patient 63	6.94	0.44	0.45
					Patient 64	6.08	0.35	0.55
					Patient 65	12.73	0.7	1.25
					Patient 66	5.59	0.27	0.47
					Patient 67	11.66	0.73	0.52
					Patient 68	11.52	0.45	0.78
					Patient 69	14.77	1.24	1.2
					Patient number	NEUT#	LYMPH#	MONO#
					Patient 88	6.59	0.33	0.06
					Patient 89	8.38	0.27	0.73
					Patient 90	15.58	0.71	0.18
					Patient 91	12.63	0.54	0.55
					Patient 92	10.25	0.26	0.14
					Patient 93	9.05	0.72	0.36
					Patient 94	11.62	1.49	1.28
					Patient 95	38.21	0.38	0.47
					Patient 96	25.55	0.4	0.82
					Patient 97	6.48	0.44	0.51
					Patient 98	23.41	1.19	1.21
					Patient 99	10.57	1.39	0.7
					Patient 100	12.76	1.59	0.67
					Patient 101	17.77	0.58	0.36
					Patient 102	22.32	1.72	1.27
					Patient 103	13.91	1.05	0.69
					Patient 104	7.53	0.28	0.11
					Patient 105	10.24	0.54	0.09

## Sheet: Figure S2
A
HD	ICU-Ad	ICU-Hosp	ICU-survivor
HD 31	Patient 128	Patient 128	Patient 128
HD 32	Patient 129	Patient 130	Patient 129
HD 33	Patient 130	Patient 131	Patient 130
	Patient 131		Patient 131

## Sheet: Figure S3
HD 22

[truncated: 3 more sheets: Figure S4, Figure S5, Figure S6]
